# Supplementary material for: Molecular Signatures of Blood Biomarkers in Depression: Gene Expression Analysis of GAR1, PER3, MTPAP, SLC25A26, and CD19, a Case–Control Study
Source: Diagnostics (Basel). 2026 Mar 16;16(6):884. doi: 10.3390/diagnostics16060884 (PMC13025220; doi:10.3390/diagnostics16060884)
Supplement: Supplementary file 1 [file diagnostics-16-00884-s001.zip]

Archive with 2 entries (2 files):
- STROBE/STROBE.pdf
- STROBE/STARD-2015-Checklist.pdf
